# Supplementary material for: Negative cooperativity upon hydrogen bond-stabilized O2 adsorption in a redox-active metal–organic framework
Source: Nat Commun. 2020 Jun 18;11:3087. doi: 10.1038/s41467-020-16897-z (PMC7303157; doi:10.1038/s41467-020-16897-z)
Supplement: Supplementary file 2 — Source Data [file 41467_2020_16897_MOESM2_ESM.xlsx]

## Sheet: Figure 3a
195 K Co2Cl2(bbta) O2 Adsorption Data				195 K Co2(OH)2(bbta) O2 Adsorption Data
Pressure (bar)	Adsorbed Amount, Measured (mmol/g)	Calculated Adsorption from Fitting (mmol/g)		Pressure (bar)	Adsorbed Amount, Measured (mmol/g)	Calculated Adsorption from Fitting (mmol/g)
0.00031323	0.00105	0.00129		0.0001	0.18334	0.21289
0.00057767	0.00205	0.00237		0.00024	0.424	0.46402
0.00101513	0.00375	0.00417		0.0005	0.88001	0.7999
0.00486565	0.02022	0.01996		0.00148	1.4855	1.44133
0.00773343	0.03237	0.0317		0.00191	1.58281	1.59248
0.0103927	0.04324	0.04257		0.00298	1.77528	1.82789
0.0177411	0.07164	0.07252		0.00399	1.91706	1.96374
0.0253729	0.09878	0.10349		0.00509	2.01528	2.06548
0.0496919	0.19184	0.2013		0.0078	2.19321	2.224
0.0753212	0.28712	0.30294		0.00988	2.29298	2.30359
0.100357	0.37824	0.40083		0.01782	2.53511	2.49992
0.125235	0.46875	0.49677		0.02304	2.64864	2.59406
0.150246	0.56276	0.5919		0.02767	2.72945	2.66801
0.199831	0.74661	0.77671		0.04828	3.03025	2.95039
0.250314	0.92187	0.95985		0.06232	3.20444	3.12103
0.299886	1.11181	1.13496		0.075	3.34255	3.26627
0.399453	1.46009	1.47323		0.09997	3.59111	3.53303
0.500033	1.78528	1.79787		0.1254	3.81033	3.78374
0.600246	2.08073	2.1055		0.14989	4.01875	4.00823
0.69987	2.38419	2.39679		0.17502	4.24931	4.22348
0.800162	2.70045	2.67642		0.20081	4.46651	4.43026
0.900768	2.97439	2.94413		0.21024	4.52747	4.50258
0.99962	3.2397	3.19552		0.24861	4.80557	4.78031
				0.30218	5.10582	5.12882
				0.39904	5.56573	5.66519
				0.49875	6.05124	6.11979
				0.60196	6.44855	6.51195
				0.69885	6.8055	6.82409
					0.80099	7.10272	7.10696
					0.89904	7.36999	7.34267
					1.00098	7.57297	7.55744

## Sheet: Figure 3b
195 K Co2(OH)2(bbta) O2 Adsorption Data				213 K Co2(OH)2(bbta) O2 Adsorption Data				223 K Co2(OH)2(bbta) O2 Adsorption Data
Pressure (bar)	Adsorbed Amount, Measured (mmol/g)	Calculated Adsorption from Fitting (mmol/g)		Pressure (bar)	Adsorbed Amount, Measured (mmol/g)	Calculated Adsorption from Fitting (mmol/g)		Pressure (bar)	Adsorbed Amount, Measured (mmol/g)	Calculated Adsorption from Fitting (mmol/g)
0.0001	0.18334	0.21289		0.00050754	0.09637	0.10091		0.00049857	0.04194	0.02502
0.00024	0.424	0.46402		0.00096783	0.15324	0.18576		0.00103964	0.06328	0.05166
0.0005	0.88001	0.7999		0.00194403	0.25901	0.34768		0.00199217	0.09415	0.09733
0.00148	1.4855	1.44133		0.00323802	0.44276	0.53133		0.00289864	0.12216	0.13939
0.00191	1.58281	1.59248		0.00490692	0.70661	0.72825		0.00483953	0.17079	0.22516
0.00298	1.77528	1.82789		0.0082026	1.09875	1.02606		0.00751937	0.2549	0.3349
0.00399	1.91706	1.96374		0.00894632	1.12412	1.08111		0.0093647	0.30572	0.40524
0.00509	2.01528	2.06548		0.0104146	1.24918	1.1799		0.0112769	0.38773	0.4741
0.0078	2.19321	2.224		0.0188251	1.63263	1.57987		0.0176907	0.66366	0.67953
0.00988	2.29298	2.30359		0.0217526	1.6944	1.67797		0.0222552	0.80775	0.806
0.01782	2.53511	2.49992		0.0243122	1.7893	1.753		0.0258115	0.94342	0.89531
0.02304	2.64864	2.59406		0.0493998	2.20994	2.2208		0.050547	1.46215	1.36528
0.02767	2.72945	2.66801		0.0648226	2.35574	2.40125		0.064376	1.61165	1.55471
0.04828	3.03025	2.95039		0.0785505	2.51375	2.53349		0.0780679	1.77819	1.71127
0.06232	3.20444	3.12103		0.103611	2.68465	2.73664		0.103541	1.96432	1.94829
0.075	3.34255	3.26627		0.119839	2.82379	2.85188		0.119942	2.09968	2.07543
0.09997	3.59111	3.53303		0.153977	3.00542	3.06896		0.155153	2.28355	2.30546
0.1254	3.81033	3.78374		0.169427	3.12417	3.15918		0.185473	2.47189	2.47213
0.14989	4.01875	4.00823		0.205704	3.28552	3.35698		0.203298	2.53332	2.56069
0.17502	4.24931	4.22348		0.224281	3.40396	3.45212		0.224415	2.64775	2.65866
0.20081	4.46651	4.43026		0.2551	3.52179	3.60251		0.254069	2.74586	2.78602
0.21024	4.52747	4.50258		0.284163	3.68471	3.737		0.285234	2.88395	2.90971
0.24861	4.80557	4.78031		0.304197	3.74711	3.82608		0.303048	2.92957	2.9766
0.30218	5.10582	5.12882		0.40932	4.20225	4.25327		0.411404	3.30534	3.3401
0.39904	5.56573	5.66519		0.499536	4.4936	4.57616		0.49764	3.53091	3.59172
0.49875	6.05124	6.11979		0.514902	4.59824	4.62778		0.51586	3.61487	3.6417
0.60196	6.44855	6.51195		0.608403	4.86909	4.92335		0.606505	3.82883	3.87685
0.69885	6.8055	6.82409		0.701956	5.22905	5.19096		0.712343	4.13162	4.12753
0.80099	7.10272	7.10696		0.799565	5.46808	5.4446		0.795768	4.29921	4.31021
0.89904	7.36999	7.34267		0.81463	5.5754	5.48166		0.815679	4.38767	4.3521
1.00098	7.57297	7.55744		0.907735	5.78157	5.69954		0.904196	4.55618	4.53109
				0.99503	6.07901	5.88789		0.996679	4.81464	4.7066

## Sheet: Figure 3b insert
Differential enthalpy of O2 adsorption data, Co2(OH)2(bbta)
O2 Loading (mmol/g)	-dh(ads) (kJ/mol)	Standard error (kJ/mol)
0.05	49.2917	1.96935
0.1	49.2555	1.95667
0.15	49.2172	1.94334
0.2	49.1766	1.92932
0.25	49.1336	1.91456
0.3	49.088	1.89903
0.35	49.0395	1.88267
0.4	48.988	1.86543
0.45	48.9332	1.84726
0.5	48.8747	1.82811
0.55	48.8125	1.80791
0.6	48.746	1.7866
0.65	48.6749	1.76413
0.7	48.5988	1.74042
0.75	48.5173	1.71542
0.8	48.4299	1.68904
0.85	48.336	1.66123
0.9	48.2351	1.63193
0.95	48.1264	1.60106
1	48.0091	1.56859
1.05	47.8826	1.53445
1.1	47.7457	1.49863
1.15	47.5975	1.4611
1.2	47.4367	1.42189
1.25	47.2621	1.38102
1.3	47.0722	1.33859
1.35	46.8653	1.29473
1.4	46.6395	1.24965
1.45	46.3927	1.20365
1.5	46.1225	1.15712
1.55	45.8261	1.11061
1.6	45.5004	1.0648
1.65	45.142	1.02061
1.7	44.747	0.97916
1.75	44.3109	0.94188
1.8	43.8287	0.91049
1.85	43.2948	0.8871
1.9	42.7032	0.87417
1.95	42.0474	0.87456
2	41.3206	0.89143
2.05	40.5163	0.92809
2.1	39.6289	0.98778
2.15	38.655	1.07314
2.2	37.5949	1.18561
2.25	36.4548	1.32456
2.3	35.2485	1.48658
2.35	33.9982	1.66511
2.4	32.733	1.85092
2.45	31.4851	2.03358
2.5	30.2841	2.20341
2.55	29.1535	2.35315
2.6	28.1076	2.47865
2.65	27.1529	2.57871
2.7	26.2892	2.65433
2.75	25.5124	2.70785
2.8	24.8159	2.74224
2.85	24.1923	2.76063
2.9	23.634	2.76598
2.95	23.1338	2.76097
3	22.6849	2.74789
3.05	22.2814	2.72869
3.1	21.918	2.70496
3.15	21.59	2.67801
3.2	21.2933	2.64888
3.25	21.0244	2.6184
3.3	20.7801	2.58721
3.35	20.5577	2.55583
3.4	20.3548	2.52464
3.45	20.1693	2.49392
3.5	19.9994	2.46389
3.55	19.8435	2.4347
3.6	19.7001	2.40647
3.65	19.5681	2.37925
3.7	19.4462	2.35308
3.75	19.3336	2.328
3.8	19.2294	2.30398
3.85	19.1328	2.28103
3.9	19.0431	2.25912
3.95	18.9596	2.23822
4	18.8819	2.2183
4.05	18.8094	2.19932
4.1	18.7418	2.18125
4.15	18.6785	2.16404
4.2	18.6193	2.14765
4.25	18.5638	2.13204
4.3	18.5117	2.11719
4.35	18.4628	2.10304
4.4	18.4168	2.08956
4.45	18.3735	2.07672
4.5	18.3326	2.06448
4.55	18.2941	2.05282
4.6	18.2578	2.04169
4.65	18.2234	2.03108
4.7	18.1909	2.02095
4.75	18.1601	2.01128
4.8	18.1309	2.00204
--	--	--
--	--	--
--	--	--
--	--	--
--	--	--
--	--	--
--	--	--
--	--	--
--	--	--
--	--	--
--	--	--
--	--	--
--	--	--
--	--	--
--	--	--
--	--	--
--	--	--
--	--	--
--	--	--
--	--	--
--	--	--
--	--	--
--	--	--
--	--	--
--	--	--
--	--	--
--	--	--
--	--	--
--	--	--
--	--	--
--	--	--
--	--	--
--	--	--
--	--	--
--	--	--
--	--	--
--	--	--
--	--	--
--	--	--
--	--	--
--	--	--
--	--	--
--	--	--
--	--	--
--	--	--
--	--	--
--	--	--
--	--	--
--	--	--
--	--	--
--	--	--
--	--	--
--	--	--
--	--	--
--	--	--
--	--	--
--	--	--
--	--	--
--	--	--
--	--	--
--	--	--
--	--	--
--	--	--
--	--	--
--	--	--
--	--	--
--	--	--
--	--	--
--	--	--
--	--	--
--	--	--
--	--	--
--	--	--
--	--	--
--	--	--
--	--	--
--	--	--
--	--	--
--	--	--

## Sheet: Figure 6a
Hill equation fitting of O2 Adsorption in Co2(OH)2(bbta)			*Fit details provided in Methods and Supplementary Information
195 K O2 Adsorption Data			195 K PXRD O2 Occupancy Data
Pressure (bar)	O2 Adsorbed, Measured (mmol/g)		Pressure (bar)	PXRD Occupancies (%)	PXRD Occupancies Converted to Amt Adsorbed (mmol/g)
0.0001	0.18334		0	0	0
0.00024	0.424		0.007	0.42	2.71
0.0005	0.88001		0.05	0.52	3.35
0.00148	1.4855		0.104	0.598	3.81
0.00191	1.58281		0.503	0.675	4.39
0.00298	1.77528		0.74	0.714	4.605
0.00399	1.91706		1.01	0.744	4.7988
0.00509	2.01528
0.0078	2.19321
0.00988	2.29298
0.01782	2.53511
0.02304	2.64864
0.02767	2.72945
0.04828	3.03025
0.06232	3.20444
0.075	3.34255
0.09997	3.59111
0.1254	3.81033
0.14989	4.01875
0.17502	4.24931
0.20081	4.46651
0.21024	4.52747
0.24861	4.80557
0.30218	5.10582
0.39904	5.56573
0.49875	6.05124
0.60196	6.44855
0.69885	6.8055
0.80099	7.10272
0.89904	7.36999
1.00098	7.57297
